# Supplementary material for: Application value of systemic immune-inflammation index in predicting severe Mycoplasma pneumoniae pneumonia
Source: PLoS One. 2025 Oct 9;20(10):e0333267. doi: 10.1371/journal.pone.0333267 (PMC12510598; doi:10.1371/journal.pone.0333267)
Supplement: S1 File — (XLSX) [file pone.0333267.s001.xlsx]

## Sheet: Sheet1
AGE(years)	Days of hospitalization	WBC	Neutrophi	Monocyte	Lymphocyte	Platelet	SII	NLR	PLR	MLR	SIRI	LDH	CRP	SAA
3	5	13.41	8.29	1.62	3.47	449	1072.68	2.39	129.39	0.47	3.87	696	28.9	212.28
7	7	6.63	4.92	0.45	1.22	206	830.75	4.03	168.85	0.37	1.81	667	36.2	157.72
1	4	17.56	9.34	1.81	6.3	574	850.98	1.48	91.11	0.29	2.68	650	61.4	147.42
5	5	12.02	9.53	0.44	1.9	305	1529.82	5.02	160.53	0.23	2.21	581	2.36	21.25
1	6	14.23	9.66	1.2	3.12	240	743.08	3.1	76.92	0.38	3.72	564	35.9	125.4
3	3	8.97	4.12	0.69	3.49	545	643.38	1.18	156.16	0.2	0.81	556	2.2	11.4
3	4	13.8	9.85	1.02	2.86	352	1212.31	3.44	123.08	0.36	3.51	533	0.02	0.72
2	5	7.75	3.67	0.68	3.11	528	623.07	1.18	169.77	0.22	0.8	530	0.8	25.88
4	6	20.32	17.05	2.03	1.18	398	5750.76	14.45	337.29	1.72	29.33	523	1.23	82.47
3	4	21.93	13.53	1.01	7.06	671	1285.92	1.92	95.04	0.14	1.94	495	2.1	5.86
1	5	7.79	4.18	0.65	2.81	348	517.67	1.49	123.84	0.23	0.97	474	7.4	36.8
9	5	8.93	6.71	0.31	1.9	370	1306.68	3.53	194.74	0.16	1.09	445	25.1	50.67
6	2	6.88	4.24	0.69	1.7	265	660.94	2.49	155.88	0.41	1.72	435	41.85	130.68
4	4	7.91	4.9	0.32	2.53	333	644.94	1.94	131.62	0.13	0.62	432	6.2	96.09
3	11	7.87	6.6	0.28	0.95	275	1910.53	6.95	289.47	0.29	1.95	431	3.7	53.13
1	6	13.1	7.58	1.01	4.19	436	788.75	1.81	104.06	0.24	1.83	425	8.79	23.92
8	6	9.75	6.79	0.79	1.55	318	1393.05	4.38	205.16	0.51	3.46	258	41.6	288.51
8	5	10.04	6.09	0.93	2.82	439	948.05	2.16	155.67	0.33	2.01	257	4.7	49.3
4	7	18.48	13.51	1.09	3.8	510	1813.18	3.56	134.21	0.29	3.88	253	40.93	179.46
8	5	6.07	3.94	0.88	1.19	257	850.91	3.31	215.97	0.74	2.91	252	6.5	57.67
8	6	10.81	7.69	0.59	2.22	314	1087.68	3.46	141.44	0.27	2.04	245	15.7	25.61
5	3	6.95	5.33	0.81	0.8	163	1085.99	6.66	203.75	1.01	5.4	240	7.29	42.9
5	8	9.86	7.07	0.95	1.77	281	1122.41	3.99	158.76	0.54	3.79	239	10.9	42.14
11	4	7.35	5.42	0.46	1.43	332	1258.35	3.79	232.17	0.32	1.74	234	12	53.09
7	5	9.12	7.29	1.22	0.77	327	3095.88	9.47	424.68	1.58	11.55	230	13.16	117.83
4	5	12.62	9.14	0.92	2.41	322	1221.2	3.79	133.61	0.38	3.49	229	19.3	121.49
3	5	5.2	4.08	0.23	0.87	224	1050.48	4.69	257.47	0.26	1.08	223	34.4	198.4
5	5	3.18	1.93	0.66	0.57	452	1530.46	3.39	792.98	1.16	2.23	204	52.9	217.71
6	6	8.58	5.63	0.6	2.08	297	803.9	2.71	142.79	0.29	1.62	967	64.4	191.8
3	12	9.17	6.79	0.5	1.85	245	899.22	3.67	132.43	0.27	1.84	954	143.2	283.3
7	9	7.65	5.23	0.41	1.88	211	586.98	2.78	112.23	0.22	1.14	856	105.3	280.24
7	4	7.28	5	0.71	1.24	180	725.81	4.03	145.16	0.57	2.86	841	124.7	270.9
8	12	15.73	16.26	1.02	6.85	411	975.6	2.37	60	0.15	2.42	792	46.1	48.7
1	3	13.32	8.23	1.34	3.68	430	961.66	2.24	116.85	0.36	3	735	9.1	38.17
6	7	13.48	9.98	0.92	2.44	419	1713.78	4.09	171.72	0.38	3.76	650	77.4	221.97
2	8	14.58	7.01	1.04	6.34	355	392.52	1.11	55.99	0.16	1.15	413	19.98	206.62
3	9	8.93	5.74	0.4	2.44	225	529.3	2.35	92.21	0.16	0.94	601	22	278.07
7	7	9.07	5.09	0.89	3.08	253	418.11	1.65	82.14	0.29	1.47	597	52.7	230.36
5	8	13.14	6.81	1.27	4.72	621	895.98	1.44	131.57	0.27	1.83	531	51.2	219.24
1	9	10.68	4.17	1.11	5.13	548	445.45	0.81	106.82	0.22	0.9	518	30.76	86.69
12	7	6.68	4.85	0.62	1.12	210	909.38	4.33	187.5	0.55	2.68	512	43.6	294.53
14	11	10.96	7.75	1.1	1.89	579	2374.21	4.1	306.35	0.58	4.51	501	85.6	141.87
4	4	7.83	5.36	0.46	1.6	346	1159.1	3.35	216.25	0.29	1.54	498	24.83	28.43
1	9	17.72	7.71	2.41	7.43	321	333.1	1.04	43.2	0.32	2.5	492	168	175.1
1	7	21.48	11.49	2.86	6.53	608	1069.82	1.76	93.11	0.44	5.03	484	3.91	20.51
1	4	13.21	7.39	0.81	4.87	269	408.2	1.52	55.24	0.17	1.23	483	87.44	185.61
3	6	10.76	7.11	0.77	1.76	352	1422	4.04	200	0.44	3.11	483	5.78	60.84
2	7	6.66	3.48	0.95	2.07	299	502.67	1.68	144.44	0.46	1.6	480	19.6	57.81
3	10	9.83	6.86	0.94	1.89	211	765.85	3.63	111.64	0.5	3.41	479	13.11	123.97
4	7	10.5	6.57	0.84	2.95	390	868.58	2.23	132.2	0.28	1.87	472	26	106.69
1	10	14.68	9.78	1.37	3.52	734	2039.35	2.78	208.52	0.39	3.81	466	61.8	275.22
2	3	21.4	17.07	0.59	3.6	287	1360.86	4.74	79.72	0.16	2.8	462	14.87	180.04
1	9	8.82	5.14	1.77	1.79	379	1088.3	2.87	211.73	0.99	5.08	458	4.31	7.38
9	7	9.36	6.27	0.95	1.06	142	839.94	5.92	133.96	0.9	5.62	454	29.9	124.26
2	3	9.57	5	0.62	3.84	362	471.35	1.3	94.27	0.16	0.81	452	30.1	135.41
2	6	14.25	9.09	1.5	3.58	649	1647.88	2.54	181.28	0.42	3.81	450	5	15.4
5	7	5.19	2.8	0.54	1.71	530	867.84	1.64	309.94	0.32	0.88	448	2	136.24
2	8	14.28	8.44	0.86	4.58	420	773.97	1.84	91.7	0.19	1.58	448	41.6	52.16
10	4	4.66	2.54	0.4	1.28	373	740.17	1.98	291.41	0.31	0.79	446	20.2	221.75
3	7	4.53	3.26	0.38	0.84	260	1009.05	3.88	309.52	0.45	1.47	446	15	63.05
7	6	6.46	3.4	0.39	2.48	438	600.48	1.37	176.61	0.16	0.53	444	1.35	0.26
8	4	6.76	5.39	0.53	0.82	207	1360.65	6.57	252.44	0.65	3.48	443	36.7	263.95
4	8	8.19	5.19	0.5	2.46	266	561.2	2.11	108.13	0.2	1.05	440	11.7	161.31
1	10	12.26	4.54	2.04	5.46	465	386.65	0.83	85.16	0.37	1.7	439	56.4	136.6
9	5	5.01	3.6	0.48	0.91	223	882.2	3.96	245.05	0.53	1.9	430	7.8	37.4
4	7	6.96	4.45	0.34	2.08	268	573.37	2.14	128.85	0.16	0.73	418	29.3	104.04
2	16	18.97	12.39	1.26	5.18	475	1136.15	2.39	91.7	0.24	3.01	417	14.3	181.54
4	10	10.18	5.14	1.29	3.23	327	520.37	1.59	101.24	0.4	2.05	415	11.2	78.66
3	4	14.17	12.78	0.5	0.86	314	4666.19	14.86	365.12	0.58	7.43	413	29.4	78.5
8	5	5.57	3.78	0.34	1.31	181	522.27	2.89	138.17	0.26	0.98	411	40.27	236.72
3	5	9.27	6.75	0.5	1.91	272	961.26	3.53	142.41	0.26	1.77	410	17.3	260.35
6	7	24.42	21.1	1.12	2.08	467	4737.36	10.14	224.52	0.54	11.36	409	66.6	305.55
2	5	22.88	15.49	2.38	4.87	482	1533.1	3.18	98.97	0.49	7.57	408	7.3	247.93
1	8	9.95	5.04	1.62	3.68	303	414.98	1.37	82.34	0.44	2.22	407	29	195.51
9	4	5.08	3.45	0.71	0.89	121	469.04	3.88	135.96	0.8	2.75	270	33.92	196.69
4	10	12.57	8.62	1.13	2.75	369	1156.65	3.13	134.18	0.41	3.54	270	35.2	177.18
6	7	8.84	3.54	0.77	4.49	598	471.47	0.79	133.18	0.17	0.61	269	29.7	108.58
3	6	12.73	10.16	0.55	1.88	277	1496.98	5.4	147.34	0.29	2.97	268	13	171.62
6	9	7.29	4.74	0.31	2.14	226	500.58	2.21	105.61	0.14	0.69	267	29.7	30.42
8	6	5.61	3.55	0.58	1.33	259	691.32	2.67	194.74	0.44	1.55	267	9	115.34
4	7	9.81	7.42	0.3	1.25	482	2861.15	5.94	385.6	0.24	1.78	263	107.6	210.07
8	5	6.35	4.26	0.84	1.16	244	896.07	3.67	210.34	0.72	3.08	262	105.8	253.547
5	8	6.06	3.73	0.61	1.7	245	537.56	2.19	144.12	0.36	1.34	260	81.85	327.72
5	6	8.18	4.73	0.67	2.39	261	516.54	1.98	109.21	0.28	1.33	259	44.87	238.6
7	6	8.97	6.32	1.32	1.31	354	1707.85	4.82	270.23	1.01	6.37	257	35.37	283.24
5	10	6.97	5.32	0.32	1.32	193	777.85	4.03	146.21	0.24	1.29	256	33.5	290.58
4	8	8.15	4.67	0.86	2.53	275	507.61	1.85	108.7	0.34	1.59	255	12	108.03
1	4	7.53	5.39	0.53	1.6	267	899.46	3.37	166.88	0.33	1.79	253	11.48	102.18
6	10	4.13	3.05	0.27	0.8	103	392.69	3.81	128.75	0.34	1.03	251	19.4	117.39
6	5	7.38	4.63	0.65	1.66	321	895.32	2.79	193.37	0.39	1.81	251	4.72	31.58
5	8	7.56	5.66	0.71	1.18	288	1381.42	4.8	244.07	0.6	3.41	248	17.4	185.78
1	6	6.99	4.62	1.16	1.18	385	1507.37	3.92	326.27	0.98	4.54	247	120.1	298.9
6	10	6.34	3.72	0.57	1.96	246	466.9	1.9	125.51	0.29	1.08	247	33.3	110.45
6	4	9.38	5.83	1.5	1.95	246	735.48	2.99	126.15	0.77	4.48	239	24.4	270.03
4	7	6.69	3.53	1.23	1.92	276	507.44	1.84	143.75	0.64	2.26	236	75.92	186.08
9	6	5.74	3.55	0.92	1.24	186	532.5	2.86	150	0.74	2.63	227	52.3	201.09
6	6	20.07	15.8	1.42	2.83	672	3751.8	5.58	237.46	0.5	7.93	219	57.3	307.72
10	5	10.8	8.38	0.99	1.34	442	2764.15	6.25	329.85	0.74	6.19	193	83.75	224.22
7	5	8.69	6.31	0.55	1.82	386	1338.27	3.47	212.09	0.3	1.91	424	7.58	25.73
1	7	14.15	9.78	1.35	2.87	361	1230.17	3.41	125.78	0.47	4.6	401	7.8	98.49
8	5	14.09	11.77	0.69	1.47	346	2770.35	8.01	235.37	0.47	5.52	268	9.13	191.36
3	9	22.83	17.46	1.53	3.72	420	1971.29	4.69	112.9	0.41	7.18	267	5.3	74.71
7	6	10.59	7.02	0.57	2.38	401	1182.78	2.95	168.49	0.24	1.68	231	9.8	106.06
1	5	13.71	2	2.82	8.86	517	116.7	0.23	58.35	0.32	0.64	862	1.7	8.86
1	4	9.22	3.88	0.62	4.67	411	341.47	0.83	88.01	0.13	0.52	850	1.3	6.2
7	5	6.3	3.29	0.36	2.5	287	377.69	1.32	114.8	0.14	0.47	758	9.1	46.15
3	4	5.54	2.88	0.4	2.25	219	280.32	1.28	97.33	0.18	0.51	631	13.16	76.17
6	4	10.88	5.8	0.5	4.19	442	611.84	1.38	105.49	0.12	0.69	610	0.1	2.6
1	5	9.24	2.87	0.57	5.58	311	159.96	0.51	55.73	0.1	0.29	553	0.06	0.5
1	9	8.63	1.54	1.02	6.03	370	94.49	0.26	61.36	0.17	0.26	530	0.4	3.88
1	5	11.61	1.74	1.08	8.77	324	64.28	0.2	36.94	0.12	0.21	521	1	3.6
7	4	4.77	2.4	0.32	1.81	229	303.65	1.33	126.52	0.18	0.42	516	0.03	1.1
1	7	8.5	4.68	0.69	3.03	272	420.12	1.54	89.77	0.23	1.07	512	0.21	18.39
7	4	5.69	2.91	0.22	2.46	190	224.76	1.18	77.24	0.09	0.26	502	0.05	2.03
1	7	14.04	2.43	1.19	9.56	209	53.12	0.25	21.86	0.12	0.3	489	0.2	3.3
1	3	5.79	1.85	0.34	3.38	261	142.86	0.55	77.22	0.1	0.19	487	1.6	3.05
3	5	15.62	7.88	1.93	5.78	331	451.26	1.36	57.27	0.33	2.63	471	13.8	79.64
2	5	13.89	1.71	0.89	11.2	248	37.86	0.15	22.14	0.08	0.14	471	0.77	10.1
1	5	8.33	3.68	0.72	3.68	462	462	1	125.54	0.2	0.72	462	2.33	15.34
1	6	13.69	2.89	1.42	8.95	333	107.53	0.32	37.21	0.16	0.46	451	4	15.48
3	6	5.85	1.91	0.66	3.19	305	182.62	0.6	95.61	0.21	0.4	448	8	104.87
3	3	9	3.74	0.81	4.36	355	304.52	0.86	81.42	0.19	0.69	446	1.21	0.42
2	4	7.23	3.85	0.42	2.89	260	346.37	1.33	89.97	0.15	0.56	444	5.41	97.71
1	6	18.34	9.4	1.25	7.56	444	552.06	1.24	58.73	0.17	1.55	437	35.3	128.16
1	5	7.81	1.77	0.55	5.2	452	153.85	0.34	86.92	0.11	0.19	433	0.1	1.89
2	8	12	6	1.2	4.76	286	360.5	1.26	60.08	0.25	1.51	430	18.1	57.73
1	5	3.94	0.81	0.69	2.59	162	50.66	0.31	62.55	0.27	0.22	428	0.9	3.07
3	6	8.4	4.17	0.69	3.43	356	432.8	1.22	103.79	0.2	0.84	427	17.7	67.25
2	4	9.79	4.1	0.89	4.51	522	474.55	0.91	115.74	0.2	0.81	425	3.99	6.76
1	3	12.2	4.16	0.81	6.84	401	243.88	0.61	58.63	0.12	0.49	423	0.4	1.04
1	7	9.75	1.09	0.77	7.53	334	48.35	0.14	44.36	0.1	0.11	422	0.1	2.81
2	4	4.16	1.81	0.36	1.98	275	251.39	0.91	138.89	0.18	0.33	412	3.2	23.19
8	4	5.72	3.14	0.35	2.04	424	652.63	1.54	207.84	0.17	0.54	411	22	61
4	6	5.15	2.37	0.28	2.16	336	368.67	1.1	155.56	0.13	0.31	411	22	59
7	8	9.19	5.29	0.85	2.6	256	520.86	2.03	98.46	0.33	1.73	410	21.95	138.36
2	5	9.93	5.21	1.97	2.53	319	656.91	2.06	126.09	0.78	4.06	409	3.7	145.63
1	4	14.43	4.24	1.05	8.11	365	190.83	0.52	45.01	0.13	0.55	408	10.8	187.73
1	8	8.18	2.69	0.5	4.89	296	162.83	0.55	60.53	0.1	0.28	402	12.3	32.57
2	5	8.62	4.74	1.02	2.78	258	439.9	1.71	92.81	0.37	1.74	402	24	143.73
5	5	7.9	4.61	0.55	2.5	280	516.32	1.84	112	0.22	1.01	270	16.5	139.67
7	6	7.04	4.23	0.56	1.83	271	626.41	2.31	148.09	0.31	1.29	269	10.9	66.66
6	6	7.3	2.74	0.48	3.82	349	250.33	0.72	91.36	0.13	0.34	269	0.09	2
8	7	8.25	5.07	0.71	2.35	429	925.54	2.16	182.55	0.3	1.53	269	0.3	10.89
3	8	4.5	1.67	0.61	2.15	212	164.67	0.78	98.6	0.28	0.47	268	4.2	16.64
9	4	6.43	3.61	0.86	1.83	195	384.67	1.97	106.56	0.47	1.7	268	9.5	110.37
8	5	5.45	3.83	0.41	1.1	157	546.65	3.48	142.73	0.37	1.43	267	16.45	100.35
6	4	11.35	7.64	1.15	2.19	252	879.12	3.49	115.07	0.53	4.01	266	2.9	14.19
3	7	6.49	3.09	0.85	2.49	195	241.99	1.24	78.31	0.34	1.05	265	9.6	55.25
8	6	6.58	4.79	0.7	1.07	192	859.51	4.48	179.44	0.65	3.13	264	8.2	49.79
9	8	7.2	3.68	0.57	2.85	430	555.23	1.29	150.88	0.2	0.74	264	9	19.33
7	5	6.29	4.34	0.46	1.33	288	939.79	3.26	216.54	0.35	1.5	264	25.7	187.93
4	6	7.86	5.06	0.7	2.05	389	960.17	2.47	189.76	0.34	1.73	263	2.02	15.99
5	4	5.71	2.76	0.56	2.23	208	257.43	1.24	93.27	0.25	0.69	262	5.9	53.04
9	6	7.03	4.1	0.76	2.02	291	590.64	2.03	144.06	0.38	1.54	262	1.5	48.15
7	6	12.78	8.5	0.82	3.41	293	730.35	2.49	85.92	0.24	2.04	262	61	205.24
5	5	5.04	2.54	0.55	1.67	417	634.24	1.52	249.7	0.33	0.84	261	19.1	198.76
8	3	8.27	5.65	0.91	1.61	254	891.37	3.51	157.76	0.57	3.19	261	16.63	139.96
6	6	5.03	3.19	0.52	1.29	251	620.69	2.47	194.57	0.4	1.29	259	26.2	18.52
3	6	9.18	2.76	0.73	5.28	256	133.82	0.52	48.48	0.14	0.38	257	10.06	30.71
7	6	2.81	1.11	0.34	1.23	269	242.76	0.9	218.7	0.28	0.31	257	6.1	11.4
8	4	5.74	2.8	1.09	1.81	368	569.28	1.55	203.31	0.6	1.69	255	4.9	48.17
6	6	9.86	6.26	0.76	2.79	259	581.13	2.24	92.83	0.27	1.71	255	31.59	139.87
1	5	6.12	2.02	0.62	3.4	250	148.53	0.59	73.53	0.18	0.37	252	3.1	4.95
11	4	9.53	3.96	0.95	4.68	282	238.62	0.85	60.26	0.2	0.8	252	1.18	3.11
8	6	6.57	4.2	0.61	1.69	233	579.05	2.49	137.87	0.36	1.52	251	7.59	279.02
3	4	10.25	6.13	0.85	3.16	222	430.65	1.94	70.25	0.27	1.65	250	3.3	35.08
6	4	6.63	4.61	0.7	1.3	236	836.89	3.55	181.54	0.54	2.48	249	15.61	184.31
11	3	7.62	3.19	0.67	3.56	235	210.58	0.9	66.01	0.19	0.6	249	1	1
5	4	8.37	5.03	0.43	2.79	293	528.24	1.8	105.02	0.15	0.78	248	0.4	3.14
3	5	8.7	5.02	0.88	2.73	249	457.87	1.84	91.21	0.32	1.62	247	29.7	274.86
4	6	4.9	3.26	0.65	0.97	197	662.08	3.36	203.09	0.67	2.18	247	14.24	104.17
6	9	2.92	1.78	0.42	0.68	282	738.18	2.62	414.71	0.62	1.1	247	3.3	12.48
5	6	6.14	3.38	0.62	2	231	390.39	1.69	115.5	0.31	1.05	245	4.8	105.91
9	7	4.79	2.7	0.32	1.55	269	468.58	1.74	173.55	0.21	0.56	245	36.2	85.24
7	4	4.12	2.23	0.5	1.37	255	415.07	1.63	186.13	0.36	0.81	245	4.1	164.78
9	7	4.98	3.1	0.37	1.49	227	472.28	2.08	152.35	0.25	0.77	243	10.62	167.53
12	4	6.06	2.97	0.72	1.82	219	357.38	1.63	120.33	0.4	1.17	241	8.5	17.82
8	5	3.42	2.11	0.47	0.82	174	447.73	2.57	212.2	0.57	1.21	240	0.5	21.67
6	5	10.77	5.64	1.04	3.87	391	569.83	1.46	101.03	0.27	1.52	240	14.9	211.16
5	6	4.14	2.33	0.38	1.3	225	403.27	1.79	173.08	0.29	0.68	240	3.5	39.98
4	8	12.61	5.85	1.36	5.3	364	401.77	1.1	68.68	0.26	1.5	238	36.7	191.23
6	3	7.57	5.06	0.64	1.65	247	757.47	3.07	149.7	0.39	1.96	237	23	65.2
5	6	8.64	4.18	0.59	3.57	338	395.75	1.17	94.68	0.17	0.69	237	0.24	1.87
4	4	5.19	3.39	0.46	1.3	300	782.31	2.61	230.77	0.35	1.2	237	1.1	35.26
8	5	4.75	2.27	0.38	1.79	219	277.73	1.27	122.35	0.21	0.48	237	6.31	10.01
6	3	11.7	6.08	1.25	4.11	219	323.97	1.48	53.28	0.3	1.85	236	2.45	7.45
3	8	4.97	1.42	0.69	2.79	198	100.77	0.51	70.97	0.25	0.35	234	4.43	191.89
4	7	14.67	10.17	0.82	3.65	335	933.41	2.79	91.78	0.22	2.28	234	13.4	42.97
6	6	9.42	4.3	0.93	3.78	353	401.56	1.14	93.39	0.25	1.06	234	0.68	75.32
5	7	11.9	7.53	0.74	3.58	289	607.87	2.1	80.73	0.21	1.56	232	5.3	11.2
6	7	5.22	3.2	0.35	1.62	171	337.78	1.98	105.56	0.22	0.69	231	5.54	77.3
3	4	7.7	5.04	0.85	1.68	330	990	3	196.43	0.51	2.55	231	3.79	32.52
8	5	5.35	3.06	0.36	1.92	243	387.28	1.59	126.56	0.19	0.57	231	9.6	157.45
9	8	5.3	2.49	0.58	1.91	350	456.28	1.3	183.25	0.3	0.76	230	4.1	57.25
7	6	9.3	4.8	0.79	3.51	283	387.01	1.37	80.63	0.23	1.08	227	0.5	1.9
13	3	7.95	3.97	0.47	2.82	200	281.56	1.41	70.92	0.17	0.66	227	3.1	51.45
6	3	6.3	3.68	0.81	1.83	166	333.81	2.01	90.71	0.44	1.63	226	1.2	24.49
7	4	13.48	8.57	0.89	3.36	273	696.31	2.55	81.25	0.26	2.27	225	1.97	32.34
6	7	9.87	5.29	0.66	2.83	288	538.35	1.87	101.77	0.23	1.23	225	2.4	9
6	7	9.22	5.94	0.49	2.64	460	1035	2.25	174.24	0.19	1.1	224	0.6	26.07
6	3	2.3	1.16	0.24	0.89	197	256.76	1.3	221.35	0.27	0.31	224	0.2	13.23
10	3	5	3.15	0.38	1.41	144	321.7	2.23	102.13	0.27	0.85	223	23.81	247.9
9	6	7.35	4.91	0.61	1.77	351	973.68	2.77	198.31	0.34	1.69	223	6.3	8.96
9	6	9.9	6.91	1.09	1.87	218	805.55	3.7	116.58	0.58	4.03	222	10.2	39.35
5	8	6.04	3.79	0.6	1.6	260	615.88	2.37	162.5	0.38	1.42	218	32.5	129.79
9	7	5.63	3.46	0.41	1.54	291	653.81	2.25	188.96	0.27	0.92	212	3.2	18.66
10	4	4.94	3.06	0.43	1.37	165	368.54	2.23	120.44	0.31	0.96	208	25.7	135.99
8	10	5.13	2.96	0.59	1.54	243	467.06	1.92	157.79	0.38	1.13	205	18.1	280.78
11	5	3.79	2.34	0.43	0.96	172	419.25	2.44	179.17	0.45	1.05	205	42.2	154.21
6	6	5.78	3.17	0.64	1.95	275	447.05	1.63	141.03	0.33	1.04	201	4.71	38.4
8	6	5.91	1.9	0.63	3.24	303	177.69	0.59	93.52	0.19	0.37	200	0.1	10.24
8	6	4.64	2.95	0.25	1.42	69	143.35	2.08	48.59	0.18	0.52	199	12.6	114.73
3	10	5.98	2.88	0.66	2.42	216	257.06	1.19	89.26	0.27	0.79	195	1.8	32.16
8	4	6.07	3.95	0.62	1.47	233	626.09	2.69	158.5	0.42	1.67	195	2.3	19.19
9	3	4.92	2.44	0.41	1.93	384	485.47	1.26	198.96	0.21	0.52	189	1.47	1.3
11	7	9.32	5.28	0.43	3.49	455	688.37	1.51	130.37	0.12	0.65	187	8.2	26.1
6	3	12.58	6.09	0.7	5.47	310	345.14	1.11	56.67	0.13	0.78	183	0.1	1.5
13	5	7.03	4.4	0.84	1.78	243	600.67	2.47	136.52	0.47	2.08	180	2.4	45.19
1	3	11.46	5.17	0.81	5.36	532	513.14	0.96	99.25	0.15	0.78	3	0.6	2.4
1	6	5.78	1.85	0.82	2.85	193	125.28	0.65	67.72	0.29	0.53	807	0.3	3.51
1	7	8.45	3.62	0.66	4.11	344	302.99	0.88	83.7	0.16	0.58	704	8	27.72
6	9	13.93	5.13	0.65	7.85	483	315.64	0.65	61.53	0.08	0.42	676	0.7	129.02
1	10	10.19	4.42	0.96	4.73	329	307.44	0.93	69.56	0.2	0.9	553	3.7	6.5
1	8	11.62	2.6	1.39	7.29	441	157.28	0.36	60.49	0.19	0.5	534	11.6	17.13
1	7	16.44	4.09	0.92	11.28	455	164.98	0.36	40.34	0.08	0.33	533	0.2	3.46
2	7	11.05	5.32	0.92	4.53	430	504.99	1.17	94.92	0.2	1.08	486	3.3	37.87
1	6	15.92	2.48	0.92	12.29	457	92.22	0.2	37.18	0.07	0.19	481	0.39	0.1
3	8	3.78	1.28	0.38	2.1	184	112.15	0.61	87.62	0.18	0.23	476	8.2	16.92
1	5	9.83	3.66	0.88	5.01	470	343.35	0.73	93.81	0.18	0.64	475	0.86	8.64
1	4	9.59	4.42	1.07	3.87	250	285.53	1.14	64.6	0.28	1.22	457	9.75	5.89
1	6	8.66	1.49	0.83	6.07	317	77.81	0.25	52.22	0.14	0.2	456	0.1	5.67
3	8	10.47	2.95	1.19	6.11	505	243.82	0.48	82.65	0.19	0.57	443	7.7	243.1
3	7	5.25	2.77	0.24	2.22	132	164.7	1.25	59.46	0.11	0.3	440	11.4	86.94
1	7	12.51	4.18	0.86	5.58	453	339.34	0.75	81.18	0.15	0.64	439	6.34	9.38
3	8	11.92	6.46	0.85	4.57	380	537.16	1.41	83.15	0.19	1.2	436	1.35	16.03
1	10	14.16	4.23	1.69	8.16	275	142.56	0.52	33.7	0.21	0.88	435	0.4	21.35
1	7	12.57	3.69	0.71	7.65	617	297.61	0.48	80.65	0.09	0.34	429	5.3	50.07
3	11	6.16	3.67	0.17	2.3	219	349.45	1.6	95.22	0.07	0.27	424	7.96	110.12
2	9	7.06	3.06	0.4	3.51	359	312.97	0.87	102.28	0.11	0.35	420	5.4	17.94
2	7	10.3	5.39	1.04	3.37	329	526.2	1.6	97.63	0.31	1.66	420	12.7	84.02
3	7	7.66	4.3	0.84	2.36	321	584.87	1.82	136.02	0.36	1.53	419	8.83	152.28
6	7	10.07	6.67	0.71	2.64	233	588.68	2.53	88.26	0.27	1.79	417	11.5	173.57
8	18	4.5	2.08	0.35	1.99	141	147.38	1.05	70.85	0.18	0.37	410	0.34	5.2
1	7	10.47	2.91	1.32	5	263	153.07	0.58	52.6	0.26	0.77	407	12	110.54
2	7	8.38	3.62	0.71	3.99	355	322.08	0.91	88.97	0.18	0.64	406	7.7	52.44
4	8	4.88	1.7	0.65	2.42	202	141.9	0.7	83.47	0.27	0.46	402	11.7	273.71
1	7	7.55	3.3	0.85	3.51	280	263.25	0.94	79.77	0.24	0.8	268	6.04	35.42
4	9	6.74	3.55	0.58	2.59	220	301.54	1.37	84.94	0.22	0.79	268	13.34	226.28
6	11	7.76	4.14	0.69	2.79	299	443.68	1.48	107.17	0.25	1.02	266	2.5	135.45
4	8	5.14	1.86	0.4	2.84	221	144.74	0.65	77.82	0.14	0.26	266	9.4	43.49
2	7	4.58	2.28	0.42	1.8	188	238.13	1.27	104.44	0.23	0.53	227	8.3	34.05
6	6	12.99	11.68	0.4	0.88	561	7446	13.27	637.5	0.45	5.31	416	4.4	136.6
1	14	10.14	4.11	0.92	4.99	383	315.46	0.82	76.75	0.18	0.76	475	9.94	121.58
12	6	7.08	4.06	0.64	2.2	268	494.58	1.85	121.82	0.29	1.18	237	16.2	137.17
